# Supplementary material for: Clinical significance of long noncoding RNA MNX1-AS1 in human cancers: a meta-analysis of cohort studies and bioinformatics analysis based on TCGA datasets
Source: Bioengineered. 2021 Mar 9;12(1):875–85. doi: 10.1080/21655979.2021.1888596 (PMC8291812; doi:10.1080/21655979.2021.1888596)
Supplement: Supplemental Material [file KBIE_A_1888596_SM5095.zip]

Archive with 4 entries (4 files):
- Graph abstract.tif
- KBIE_2020_0181R1_Supplement_1.pdf
- Supplement 1.xlsx
- Supplement 2.tif
